# Supplementary material for: Phylogenetic and phenotypic evidence of Bannoa (Erythrobasidiales, Erythrobasidiaceae) revealing one new genus and four new species in China
Source: MycoKeys. 2026 Mar 20;130:127–42. doi: 10.3897/mycokeys.130.183686 (PMC13032135; doi:10.3897/mycokeys.130.183686)
Supplement: XML Treatment for Bannoa neixiangensis [file mycokeys.130.183686-treatment2.xml]

<!DOCTYPE tp:taxon-treatment
  PUBLIC "-//TaxonX//DTD Taxonomic Treatment Publishing DTD v0 20100105//EN" "tax-treatment-NSO.dtd">
<tp:taxon-treatment xmlns:tp="http://www.plazi.org/taxpub"><tp:treatment-meta><kwd-group><label>Taxon classification</label><kwd>
                <named-content content-type="kingdom">Fungi</named-content>
              </kwd><kwd>
                <named-content content-type="order">Erythrobasidiales</named-content>
              </kwd><kwd>
                <named-content content-type="family">Erythrobasidiaceae</named-content>
              </kwd></kwd-group><mixed-citation publication-type="journal"><person-group><name><surname>Xi</surname><given-names>Zhi-Wen</given-names></name><name><surname>Song</surname><given-names>Bing-Yan</given-names></name><name><surname>Chai</surname><given-names>Chun-Yue</given-names></name><name><surname>Niu</surname><given-names>Qiu-Hong</given-names></name><name><surname>Hui</surname><given-names>Feng-Li</given-names></name></person-group><article-title>Phylogenetic and phenotypic evidence of <italic><tp:taxon-name><tp:taxon-name-part taxon-name-part-type="genus" reg="Bannoa">Bannoa</tp:taxon-name-part></tp:taxon-name></italic> (<tp:taxon-name><tp:taxon-name-part taxon-name-part-type="order" reg="Erythrobasidiales">Erythrobasidiales</tp:taxon-name-part></tp:taxon-name>, <tp:taxon-name><tp:taxon-name-part taxon-name-part-type="family" reg="Erythrobasidiaceae">Erythrobasidiaceae</tp:taxon-name-part></tp:taxon-name>) revealing one new genus and four new species in China</article-title><source>MycoKeys</source><day>20</day><month>03</month><year>2026</year><volume>130</volume><fpage>127</fpage><lpage>142</lpage><pub-id pub-id-type="doi">10.3897/mycokeys.130.183686</pub-id></mixed-citation></tp:treatment-meta><tp:nomenclature><tp:taxon-name><object-id xmlns:xlink="http://www.w3.org/1999/xlink" content-type="arpha" xlink:type="simple">3297297B-A3BF-58D8-84E8-E07D10A3BF9E</object-id>
                    		<tp:taxon-name-part taxon-name-part-type="genus" reg="Bannoa">Bannoa</tp:taxon-name-part> <tp:taxon-name-part taxon-name-part-type="species" reg="neixiangensis">neixiangensis</tp:taxon-name-part>
                    	
                    		<object-id xmlns:xlink="http://www.w3.org/1999/xlink" content-type="mycobank" xlink:type="simple">861400</object-id>
                    	</tp:taxon-name><tp:taxon-authority>C.Y. Chai &amp; F.L. Hui</tp:taxon-authority><tp:taxon-status xmlns:xlink="http://www.w3.org/1999/xlink" xlink:type="simple">sp. nov.</tp:taxon-status><xref ref-type="fig" rid="F3">Fig. 3A, B, C</xref></tp:nomenclature><tp:treatment-sec sec-type="Etymology"><title>Etymology.</title><p>The specific epithet <tp:taxon-name><tp:taxon-name-part taxon-name-part-type="genus" reg="Bannoa"/><tp:taxon-name-part taxon-name-part-type="species">neixiangensis</tp:taxon-name-part></tp:taxon-name> refers to the geographic origin of the type strain, Neixiang County, Henan Province.</p><fig id="F3" position="float" orientation="portrait"><object-id xmlns:xlink="http://www.w3.org/1999/xlink" content-type="doi" xlink:type="simple">10.3897/mycokeys.130.183686.figure3</object-id><object-id xmlns:xlink="http://www.w3.org/1999/xlink" content-type="arpha" xlink:type="simple">B6653343-2B7F-5A31-AFE3-21166D07232B</object-id><label>Figure 3.</label><caption><p>The streak culture grown on <abbrev xmlns:xlink="http://www.w3.org/1999/xlink" xlink:title="yeast extract-malt extract" xlink:type="simple">YM</abbrev> agar for 7 d at 20 °C, budding cells grown in <abbrev xmlns:xlink="http://www.w3.org/1999/xlink" xlink:title="yeast extract-malt extract" xlink:type="simple">YM</abbrev> broth for 3 d at 20 °C, and ballistoconidia produced on corn meal agar after 7 d at 17 °C. <bold>A, B, C</bold>. <italic><tp:taxon-name><tp:taxon-name-part taxon-name-part-type="genus" reg="Bannoa">B.</tp:taxon-name-part> <tp:taxon-name-part taxon-name-part-type="species" reg="neixiangensis">neixiangensis</tp:taxon-name-part></tp:taxon-name></italic> NYNU 2211164; <bold>D, E, F</bold>. <italic><tp:taxon-name><tp:taxon-name-part taxon-name-part-type="genus" reg="Bannoa">B.</tp:taxon-name-part> <tp:taxon-name-part taxon-name-part-type="species" reg="pini">pini</tp:taxon-name-part></tp:taxon-name></italic> NYNU 232195; <bold>G, H, I</bold>. <italic><tp:taxon-name><tp:taxon-name-part taxon-name-part-type="genus" reg="Lumyongozyma">L.</tp:taxon-name-part> <tp:taxon-name-part taxon-name-part-type="species" reg="fatsiae">fatsiae</tp:taxon-name-part></tp:taxon-name></italic> NYNU 22915. Scale bars: 10 μm.</p></caption><graphic xmlns:xlink="http://www.w3.org/1999/xlink" xlink:href="mycokeys-130-127-g003.jpg" id="oo_1566180.jpg" position="float" orientation="portrait" xlink:type="simple"><uri content-type="original_file" xlink:type="simple">https://binary.pensoft.net/fig/1566180</uri></graphic></fig></tp:treatment-sec><tp:treatment-sec sec-type="Typus"><title>Typus.</title><p>China • Henan Province, Neixiang County, Baotianman Nature Reserve, on phylloplane of undetermined leaf, September 2022, J.Z Li, NYNU 2211164 (holotype GDMCC 2.334 preserved as a metabolically inactive state, culture ex-type PYCC 9956).</p></tp:treatment-sec><tp:treatment-sec sec-type="Description"><title>Description.</title><p>On <abbrev xmlns:xlink="http://www.w3.org/1999/xlink" xlink:title="yeast extract-malt extract" xlink:type="simple">YM</abbrev> agar, after 7 d at 20 °C, colonies are orange, smooth, glistening and butyrous in texture. The margin is entire. In <abbrev xmlns:xlink="http://www.w3.org/1999/xlink" xlink:title="yeast extract-malt extract" xlink:type="simple">YM</abbrev> broth, after 3 d at 20 °C, cells are cylindrical, 3.2–5.5 × 7.0–12.2 μm and single, budding is polar. After 1 mo at 20 °C, a ring and a sediment are present. In Dalmau plate culture on corn meal agar, pseudohyphae are not formed. Sexual structures are not observed on CMA, PDA, and YCBS agar. Ballistoconidia are ovoid and ellipsoidal. Glucose fermentation is absent. Glucose, inulin, sucrose, raffinose, melibiose, galactose, trehalose, maltose, melezitose, methyl-α-D-glucoside (weak and delayed), cellobiose (delayed), salicin, L-sorbose, L-rhamnose, D-xylose, L-arabinose, D-arabinose (weak), 5-keto-D-gluconate (weak), glycerol, ribitol, D-mannitol, D-glucitol, DL-lactate (weak and delayed), succinate (delayed), D-gluconate (weak), 2-keto-D-gluconate (weak and delayed), and D-glucuronate (delayed) are assimilated as sole carbon. Lactose, D-ribose, methanol, ethanol, erythritol, galactitol, myo-inositol, citrate, D-glucosamine, N-acetyl-D-glucosamine, and D-glucono-1,5-lactone are not assimilated. Nitrate, nitrite, ethylamine, L-lysine, and cadaverine are not assimilated. Maximum growth temperature is 25 °C. Growth on 50% (w/w) glucose-yeast extract agar is negative. No growth in the absence of vitamin-free medium. Starch-like substances are not produced. Urease activity is positive. Diazonium Blue B reaction is positive.</p></tp:treatment-sec><tp:treatment-sec sec-type="Additional strain examined"><title>Additional strain examined.</title><p>China • Guizhou Province, Pingtang County, Sifangjing Village, on phylloplane of <italic>0rmosia henryi</italic>, March 2024, D. Lu, NYNU 243106.</p></tp:treatment-sec><tp:treatment-sec sec-type="GenBank accession numbers"><title>GenBank accession numbers.</title><p>Holotype GDMCC 2.334 (<abbrev xmlns:xlink="http://www.w3.org/1999/xlink" xlink:title="small ribosomal subunit" xlink:type="simple">SSU</abbrev>: PX551774, <abbrev xmlns:xlink="http://www.w3.org/1999/xlink" xlink:title="internal transcribed spacer" xlink:type="simple">ITS</abbrev>: OP954739, D1/D2: OP954732, <italic><abbrev xmlns:xlink="http://www.w3.org/1999/xlink" xlink:title="translation elongation factor 1-α" xlink:type="simple">TEF1-α</abbrev></italic>: OP750517); additional strain NYNU 243106 (<abbrev xmlns:xlink="http://www.w3.org/1999/xlink" xlink:title="small ribosomal subunit" xlink:type="simple">SSU</abbrev>: PX551775, <abbrev xmlns:xlink="http://www.w3.org/1999/xlink" xlink:title="internal transcribed spacer" xlink:type="simple">ITS</abbrev>: PX551776, D1/D2: PX551777, <italic><abbrev xmlns:xlink="http://www.w3.org/1999/xlink" xlink:title="translation elongation factor 1-α" xlink:type="simple">TEF1-α</abbrev></italic>: PX505486).</p></tp:treatment-sec><tp:treatment-sec sec-type="Note"><title>Note.</title><p>Physiologically, <italic><tp:taxon-name><tp:taxon-name-part taxon-name-part-type="genus" reg="Bannoa">B.</tp:taxon-name-part> <tp:taxon-name-part taxon-name-part-type="species" reg="neixiangensis">neixiangensis</tp:taxon-name-part></tp:taxon-name></italic> difers from the closely related species <italic><tp:taxon-name><tp:taxon-name-part taxon-name-part-type="genus" reg="Bannoa">B.</tp:taxon-name-part> <tp:taxon-name-part taxon-name-part-type="species" reg="pini">pini</tp:taxon-name-part></tp:taxon-name></italic> in its inability to assimilate galactitol, D-glucono-1,5-lactone, and myo-inositol (Table <xref ref-type="table" rid="T2">2</xref>).</p></tp:treatment-sec><tp:treatment-sec><!--Section generated to contain objects referenced in tp:taxon-treatment.--><table-wrap id="T2" position="float" orientation="portrait"><label>Table 2.</label><caption><p>Physiological and biochemical characteristics that differ between the new species and closely related species.</p></caption><table><tbody><tr><th rowspan="1" colspan="1">Characteristics</th><th rowspan="1" colspan="1">
                      <italic>
                        <tp:taxon-name><tp:taxon-name-part taxon-name-part-type="genus" reg="Bannoa">B.</tp:taxon-name-part> <tp:taxon-name-part taxon-name-part-type="species" reg="dicranopteri">dicranopteri</tp:taxon-name-part></tp:taxon-name>
                      </italic>
                    </th><th rowspan="1" colspan="1">
                      <italic>
                        <tp:taxon-name><tp:taxon-name-part taxon-name-part-type="genus" reg="Bannoa">B.</tp:taxon-name-part> <tp:taxon-name-part taxon-name-part-type="species" reg="neixiangensis">neixiangensis</tp:taxon-name-part></tp:taxon-name>
                      </italic>
                    </th><th rowspan="1" colspan="1">
                      <italic>
                        <tp:taxon-name><tp:taxon-name-part taxon-name-part-type="genus" reg="Bannoa">B.</tp:taxon-name-part> <tp:taxon-name-part taxon-name-part-type="species" reg="pini">pini</tp:taxon-name-part></tp:taxon-name>
                      </italic>
                    </th></tr><tr><td rowspan="1" colspan="1">Carbon assimilation</td><td rowspan="1" colspan="1"/><td rowspan="1" colspan="1"/><td rowspan="1" colspan="1"/></tr><tr><td rowspan="1" colspan="1">Inulin</td><td rowspan="1" colspan="1">–</td><td rowspan="1" colspan="1">+</td><td rowspan="1" colspan="1">w</td></tr><tr><td rowspan="1" colspan="1">Lactose</td><td rowspan="1" colspan="1">+</td><td rowspan="1" colspan="1">+</td><td rowspan="1" colspan="1">+</td></tr><tr><td rowspan="1" colspan="1">Galactitol</td><td rowspan="1" colspan="1">–</td><td rowspan="1" colspan="1">–</td><td rowspan="1" colspan="1">+</td></tr><tr><td rowspan="1" colspan="1">D-Glucono-1,5-lactone</td><td rowspan="1" colspan="1">+</td><td rowspan="1" colspan="1">–</td><td rowspan="1" colspan="1">+</td></tr><tr><td rowspan="1" colspan="1">Myo-Inositol</td><td rowspan="1" colspan="1">–</td><td rowspan="1" colspan="1">–</td><td rowspan="1" colspan="1">+</td></tr><tr><td rowspan="1" colspan="1">Nitrogen assimilation</td><td rowspan="1" colspan="1"/><td rowspan="1" colspan="1"/><td rowspan="1" colspan="1"/></tr><tr><td rowspan="1" colspan="1">L-Lysine</td><td rowspan="1" colspan="1">+</td><td rowspan="1" colspan="1">–</td><td rowspan="1" colspan="1">–</td></tr><tr><td rowspan="1" colspan="1">Growth tests</td><td rowspan="1" colspan="1"/><td rowspan="1" colspan="1"/><td rowspan="1" colspan="1"/></tr><tr><td rowspan="1" colspan="1">Growth at 25 °C</td><td rowspan="1" colspan="1">–</td><td rowspan="1" colspan="1">+</td><td rowspan="1" colspan="1">+</td></tr></tbody></table><table-wrap-foot><fn><p>Note. +, positive reaction; –, negative reaction; w, weakly positive.</p></fn></table-wrap-foot></table-wrap></tp:treatment-sec></tp:taxon-treatment>
