# Supplementary material for: Phylogenetic and phenotypic evidence of Bannoa (Erythrobasidiales, Erythrobasidiaceae) revealing one new genus and four new species in China
Source: MycoKeys. 2026 Mar 20;130:127–42. doi: 10.3897/mycokeys.130.183686 (PMC13032135; doi:10.3897/mycokeys.130.183686)
Supplement: XML Treatment for Lumyongozyma [file mycokeys.130.183686-treatment4.xml]

<!DOCTYPE tp:taxon-treatment
  PUBLIC "-//TaxonX//DTD Taxonomic Treatment Publishing DTD v0 20100105//EN" "tax-treatment-NSO.dtd">
<tp:taxon-treatment xmlns:tp="http://www.plazi.org/taxpub"><tp:treatment-meta><kwd-group><label>Taxon classification</label><kwd>
                <named-content content-type="kingdom">Fungi</named-content>
              </kwd></kwd-group><mixed-citation publication-type="journal"><person-group><name><surname>Xi</surname><given-names>Zhi-Wen</given-names></name><name><surname>Song</surname><given-names>Bing-Yan</given-names></name><name><surname>Chai</surname><given-names>Chun-Yue</given-names></name><name><surname>Niu</surname><given-names>Qiu-Hong</given-names></name><name><surname>Hui</surname><given-names>Feng-Li</given-names></name></person-group><article-title>Phylogenetic and phenotypic evidence of <italic><tp:taxon-name><tp:taxon-name-part taxon-name-part-type="genus" reg="Bannoa">Bannoa</tp:taxon-name-part></tp:taxon-name></italic> (<tp:taxon-name><tp:taxon-name-part taxon-name-part-type="order" reg="Erythrobasidiales">Erythrobasidiales</tp:taxon-name-part></tp:taxon-name>, <tp:taxon-name><tp:taxon-name-part taxon-name-part-type="family" reg="Erythrobasidiaceae">Erythrobasidiaceae</tp:taxon-name-part></tp:taxon-name>) revealing one new genus and four new species in China</article-title><source>MycoKeys</source><day>20</day><month>03</month><year>2026</year><volume>130</volume><fpage>127</fpage><lpage>142</lpage><pub-id pub-id-type="doi">10.3897/mycokeys.130.183686</pub-id></mixed-citation></tp:treatment-meta><tp:nomenclature><tp:taxon-name><object-id xmlns:xlink="http://www.w3.org/1999/xlink" content-type="arpha" xlink:type="simple">699FB39F-87DA-5D41-9FB4-FD022C63719F</object-id>
                    		<tp:taxon-name-part taxon-name-part-type="genus" reg="Lumyongozyma">Lumyongozyma</tp:taxon-name-part>
                          <object-id xmlns:xlink="http://www.w3.org/1999/xlink" content-type="mycobank" xlink:type="simple">861402</object-id>
                    	</tp:taxon-name><tp:taxon-authority>C.Y. Chai &amp; F.L. Hui</tp:taxon-authority><tp:taxon-status xmlns:xlink="http://www.w3.org/1999/xlink" xlink:type="simple">gen. nov.</tp:taxon-status></tp:nomenclature><tp:treatment-sec sec-type="Type species"><title>Type species.</title><p>
              <italic>
                <tp:taxon-name><tp:taxon-name-part taxon-name-part-type="genus" reg="Lumyongozyma">Lumyongozyma</tp:taxon-name-part> <tp:taxon-name-part taxon-name-part-type="species" reg="fatsiae">fatsiae</tp:taxon-name-part></tp:taxon-name>
              </italic>
            </p></tp:treatment-sec><tp:treatment-sec sec-type="Etymology"><title>Etymology.</title><p>The genus is named in honor of Saisamorn Lumyong for her contributions to yeast taxonomy.</p></tp:treatment-sec><tp:treatment-sec sec-type="Description"><title>Description.</title><p>The genus can be distinguished from the closely related genus <italic><tp:taxon-name><tp:taxon-name-part taxon-name-part-type="genus" reg="Bannoa">Bannoa</tp:taxon-name-part></tp:taxon-name></italic> based on phylogenetic analyses and phenotypic characteristics. Colonies are dark pink and butyrous in texture. Budding cells are present, and yeast cells divide by polar budding. Pseudohyphae and hyphae are not produced. Sexual structures are not observed in either individual or mixed cultures. Glucose fermentation does not occur, and starch-like substances are not produced. The diazonium blue B reaction and urease activity are both positive.</p></tp:treatment-sec><tp:treatment-sec sec-type="Classification"><title>Classification.</title><p><tp:taxon-name><tp:taxon-name-part taxon-name-part-type="family" reg="Erythrobasidiaceae">Erythrobasidiaceae</tp:taxon-name-part></tp:taxon-name>, <tp:taxon-name><tp:taxon-name-part taxon-name-part-type="order" reg="Erythrobasidiales">Erythrobasidiales</tp:taxon-name-part></tp:taxon-name>, <tp:taxon-name><tp:taxon-name-part taxon-name-part-type="class" reg="Cystobasidiomycetes">Cystobasidiomycetes</tp:taxon-name-part></tp:taxon-name>, <tp:taxon-name><tp:taxon-name-part taxon-name-part-type="subphylum" reg="Pucciniomycotina">Pucciniomycotina</tp:taxon-name-part></tp:taxon-name>, <tp:taxon-name><tp:taxon-name-part taxon-name-part-type="phylum" reg="Basidiomycota">Basidiomycota</tp:taxon-name-part></tp:taxon-name>.</p></tp:treatment-sec></tp:taxon-treatment>
