# Supplementary material for: Phylogenetic and phenotypic evidence of Bannoa (Erythrobasidiales, Erythrobasidiaceae) revealing one new genus and four new species in China
Source: MycoKeys. 2026 Mar 20;130:127–42. doi: 10.3897/mycokeys.130.183686 (PMC13032135; doi:10.3897/mycokeys.130.183686)
Supplement: XML Treatment for Lumyongozyma fatsiae [file mycokeys.130.183686-treatment5.xml]

<!DOCTYPE tp:taxon-treatment
  PUBLIC "-//TaxonX//DTD Taxonomic Treatment Publishing DTD v0 20100105//EN" "tax-treatment-NSO.dtd">
<tp:taxon-treatment xmlns:tp="http://www.plazi.org/taxpub"><tp:treatment-meta><kwd-group><label>Taxon classification</label><kwd>
                <named-content content-type="kingdom">Fungi</named-content>
              </kwd><kwd>
                <named-content content-type="order">Erythrobasidiales</named-content>
              </kwd><kwd>
                <named-content content-type="family">Erythrobasidiaceae</named-content>
              </kwd></kwd-group><mixed-citation publication-type="journal"><person-group><name><surname>Xi</surname><given-names>Zhi-Wen</given-names></name><name><surname>Song</surname><given-names>Bing-Yan</given-names></name><name><surname>Chai</surname><given-names>Chun-Yue</given-names></name><name><surname>Niu</surname><given-names>Qiu-Hong</given-names></name><name><surname>Hui</surname><given-names>Feng-Li</given-names></name></person-group><article-title>Phylogenetic and phenotypic evidence of <italic><tp:taxon-name><tp:taxon-name-part taxon-name-part-type="genus" reg="Bannoa">Bannoa</tp:taxon-name-part></tp:taxon-name></italic> (<tp:taxon-name><tp:taxon-name-part taxon-name-part-type="order" reg="Erythrobasidiales">Erythrobasidiales</tp:taxon-name-part></tp:taxon-name>, <tp:taxon-name><tp:taxon-name-part taxon-name-part-type="family" reg="Erythrobasidiaceae">Erythrobasidiaceae</tp:taxon-name-part></tp:taxon-name>) revealing one new genus and four new species in China</article-title><source>MycoKeys</source><day>20</day><month>03</month><year>2026</year><volume>130</volume><fpage>127</fpage><lpage>142</lpage><pub-id pub-id-type="doi">10.3897/mycokeys.130.183686</pub-id></mixed-citation></tp:treatment-meta><tp:nomenclature><tp:taxon-name><object-id xmlns:xlink="http://www.w3.org/1999/xlink" content-type="arpha" xlink:type="simple">2431019B-DC67-5B44-8507-DB970281863A</object-id>
                    		<tp:taxon-name-part taxon-name-part-type="genus" reg="Lumyongozyma">Lumyongozyma</tp:taxon-name-part> <tp:taxon-name-part taxon-name-part-type="species" reg="fatsiae">fatsiae</tp:taxon-name-part>
                    	
                    		<object-id xmlns:xlink="http://www.w3.org/1999/xlink" content-type="mycobank" xlink:type="simple">861403</object-id>
                    	</tp:taxon-name><tp:taxon-authority>C.Y. Chai &amp; F.L. Hui</tp:taxon-authority><tp:taxon-status xmlns:xlink="http://www.w3.org/1999/xlink" xlink:type="simple">sp. nov.</tp:taxon-status><xref ref-type="fig" rid="F3">Fig. 3G, H, I</xref></tp:nomenclature><tp:treatment-sec sec-type="Etymology"><title>Etymology.</title><p>The specific epithet <tp:taxon-name><tp:taxon-name-part taxon-name-part-type="genus" reg="Lumyongozyma"/><tp:taxon-name-part taxon-name-part-type="species">fatsiae</tp:taxon-name-part></tp:taxon-name> refers to <italic><tp:taxon-name><tp:taxon-name-part taxon-name-part-type="genus" reg="Fatsia">Fatsia</tp:taxon-name-part></tp:taxon-name></italic>, the plant genus from which the type strain was isolated.</p></tp:treatment-sec><tp:treatment-sec sec-type="Typus"><title>Typus.</title><p>China • Guizhou Province, Guiyang City, Guiyang Botanical Garden, on phylloplane of <italic><tp:taxon-name><tp:taxon-name-part taxon-name-part-type="genus" reg="Fatsia">Fatsia</tp:taxon-name-part> <tp:taxon-name-part taxon-name-part-type="species" reg="japonica">japonica</tp:taxon-name-part></tp:taxon-name></italic>, August 2022, L. Zhang, NYNU 22915 (holotype GDMCC 2.296 preserved as a metabolically inactive state, culture ex-type PYCC 9936).</p></tp:treatment-sec><tp:treatment-sec sec-type="Description"><title>Description.</title><p>On <abbrev xmlns:xlink="http://www.w3.org/1999/xlink" xlink:title="yeast extract-malt extract" xlink:type="simple">YM</abbrev> agar, after 7 d at 20 °C, colonies are dark pink, smooth, glistening and butyrous in texture. The margin is entire. In <abbrev xmlns:xlink="http://www.w3.org/1999/xlink" xlink:title="yeast extract-malt extract" xlink:type="simple">YM</abbrev> broth, after 3 d at 20 °C, cells are ellipsoidal and cylindrical, 3.4–4.8 × 4.8–7.9 μm and single, budding is polar. After 1 mo at 20 °C, a pellicle and a sediment are present. In Dalmau plate culture on corn meal agar, pseudohyphae are not formed. Sexual structures are not observed on CMA, PDA, and YCBS agar. Ballistoconidia are allantoid or reniform. Glucose fermentation is absent. Glucose, sucrose, raffinose, melibiose, galactose, lactose (delayed), trehalose, maltose, melezitose, methyl-α-D-glucoside, cellobiose, L-sorbose (delayed), D-xylose, D-mannitol, D-glucitol, myo-inositol, D-gluconate, 2-keto-D-gluconate, and D-glucuronate (weak and delayed) are assimilated as sole carbon. Inulin, salicin, L-rhamnose, L-arabinose, D-arabinose, 5-keto-D-gluconate, D-ribose, methanol, ethanol, glycerol, erythritol, ribitol, galactitol, DL-lactate, succinate, citrate, D-glucosamine, N-acetyl-D-glucosamine, and D-glucono-1,5-lactone are not assimilated. L-Lysine is assimilated as sole nitrogen sources. Nitrate, nitrite, ethylamine, and cadaverine are not assimilated. Maximum growth temperature is 30 °C. Growth on 50% (w/w) glucose-yeast extract agar is negative. No growth in the absence of vitamin-free medium. Starch-like substances are not produced. Urease activity is positive. Diazonium Blue B reaction is positive.</p></tp:treatment-sec><tp:treatment-sec sec-type="Additional strain examined"><title>Additional strain examined.</title><p>China • Guizhou Province, Guiyang City, Guiyang Botanical Garden, on phylloplane of <italic><tp:taxon-name><tp:taxon-name-part taxon-name-part-type="genus" reg="Jasminum">Jasminum</tp:taxon-name-part> <tp:taxon-name-part taxon-name-part-type="species" reg="mesnyi">mesnyi</tp:taxon-name-part></tp:taxon-name></italic>, October 2024, D. Lu, NYUN 241191.</p></tp:treatment-sec><tp:treatment-sec sec-type="GenBank accession numbers"><title>GenBank accession numbers.</title><p>Holotype GDMCC 2.296 (<abbrev xmlns:xlink="http://www.w3.org/1999/xlink" xlink:title="small ribosomal subunit" xlink:type="simple">SSU</abbrev>: PX444847, <abbrev xmlns:xlink="http://www.w3.org/1999/xlink" xlink:title="internal transcribed spacer" xlink:type="simple">ITS</abbrev>: OP740374, D1/D2: OP740373, <italic><abbrev xmlns:xlink="http://www.w3.org/1999/xlink" xlink:title="translation elongation factor 1-α" xlink:type="simple">TEF1-α</abbrev></italic>: PX505479); additional strain NYUN 241191 (<abbrev xmlns:xlink="http://www.w3.org/1999/xlink" xlink:title="small ribosomal subunit" xlink:type="simple">SSU</abbrev>: PX551767, <abbrev xmlns:xlink="http://www.w3.org/1999/xlink" xlink:title="internal transcribed spacer" xlink:type="simple">ITS</abbrev>: PX551843, D1/D2: PX551778, <abbrev xmlns:xlink="http://www.w3.org/1999/xlink" xlink:title="translation elongation factor 1-α" xlink:type="simple">TEF1-α</abbrev>: PX505480).</p></tp:treatment-sec><tp:treatment-sec><!--Section generated to contain objects referenced in tp:taxon-treatment.--><fig id="F3" position="float" orientation="portrait"><object-id xmlns:xlink="http://www.w3.org/1999/xlink" content-type="doi" xlink:type="simple">10.3897/mycokeys.130.183686.figure3</object-id><object-id xmlns:xlink="http://www.w3.org/1999/xlink" content-type="arpha" xlink:type="simple">B6653343-2B7F-5A31-AFE3-21166D07232B</object-id><label>Figure 3.</label><caption><p>The streak culture grown on <abbrev xmlns:xlink="http://www.w3.org/1999/xlink" xlink:title="yeast extract-malt extract" xlink:type="simple">YM</abbrev> agar for 7 d at 20 °C, budding cells grown in <abbrev xmlns:xlink="http://www.w3.org/1999/xlink" xlink:title="yeast extract-malt extract" xlink:type="simple">YM</abbrev> broth for 3 d at 20 °C, and ballistoconidia produced on corn meal agar after 7 d at 17 °C. <bold>A, B, C</bold>. <italic><tp:taxon-name><tp:taxon-name-part taxon-name-part-type="genus" reg="Bannoa">B.</tp:taxon-name-part> <tp:taxon-name-part taxon-name-part-type="species" reg="neixiangensis">neixiangensis</tp:taxon-name-part></tp:taxon-name></italic> NYNU 2211164; <bold>D, E, F</bold>. <italic><tp:taxon-name><tp:taxon-name-part taxon-name-part-type="genus" reg="Bannoa">B.</tp:taxon-name-part> <tp:taxon-name-part taxon-name-part-type="species" reg="pini">pini</tp:taxon-name-part></tp:taxon-name></italic> NYNU 232195; <bold>G, H, I</bold>. <italic><tp:taxon-name><tp:taxon-name-part taxon-name-part-type="genus" reg="Lumyongozyma">L.</tp:taxon-name-part> <tp:taxon-name-part taxon-name-part-type="species" reg="fatsiae">fatsiae</tp:taxon-name-part></tp:taxon-name></italic> NYNU 22915. Scale bars: 10 μm.</p></caption><graphic xmlns:xlink="http://www.w3.org/1999/xlink" xlink:href="mycokeys-130-127-g003.jpg" id="oo_1566180.jpg" position="float" orientation="portrait" xlink:type="simple"><uri content-type="original_file" xlink:type="simple">https://binary.pensoft.net/fig/1566180</uri></graphic></fig></tp:treatment-sec></tp:taxon-treatment>
